# Supplementary material for: A Theoretical Investigation of the Selectivity of Aza-Crown Ether Structures Chelating Alkali Metal Cations for Potential Biosensing Applications
Source: Molecules. 2025 Jun 12;30(12):2571. doi: 10.3390/molecules30122571 (PMC12195789; doi:10.3390/molecules30122571)
Supplement: Supplementary file 1 [file molecules-30-02571-s001.zip]

Archive with 1 entries (1 files):
- molecules-3522884-supplementary.pdf
